# Supplementary material for: Factors Influencing Public Attitudes towards COVID-19 Vaccination: A Scoping Review Informed by the Socio-Ecological Model
Source: Vaccines (Basel). 2021 May 24;9(6):548. doi: 10.3390/vaccines9060548 (PMC8225013; doi:10.3390/vaccines9060548)
Supplement: Supplementary file 1 [file vaccines-09-00548-s001.zip]

Archive with 1 entries (1 files):
- vaccines-1207466-supplementary.pdf
